# Supplementary material for: Geraniol as a Potential Stimulant for Improving Anthocyanin Accumulation in Grape Berry Skin through ABA Membrane Transport
Source: Plants (Basel). 2022 Jun 27;11(13):1694. doi: 10.3390/plants11131694 (PMC9269297; doi:10.3390/plants11131694)
Supplement: Supplementary file 1 [file plants-11-01694-s001.zip]

Archive with 1 entries (1 files):
- plants-1767345-supplementary.pdf
